# Supplementary material for: TERT Promoter Mutations Are Predictive of Aggressive Clinical Behavior in Patients with Spitzoid Melanocytic Neoplasms
Source: Sci Rep. 2015 Jun 10;5:11200. doi: 10.1038/srep11200 (PMC4462090; doi:10.1038/srep11200)
Supplement: Supplementary Table S3 [file srep11200-s2.xls]

## Sheet: Sheet1
Subjects	Diagnosis	Age	Gender	Race	Nodal Metastasis	Hematogenous Met	Breslow thickness (mm)	Primary Tmor (T)	Ulceration	Mitotic rate/mm2	diameter (mm)	TIL*	Primary site	Sample site	Therapy	Follow-up duration (in months)	Outcome	BRAF mutation	NRAS mutation	Kinase Fusion	TERTp mutation	p16 IHC	CDKN2A FISH	PTEN FISH	Copy number changes (CGH/ Multiprobe FISH)*
1	SM	14y 5m	M	white	Y	N	9	T4	Y	2	11	brisk	cheek	primary	surgery; MEL6	41	NED	Negative	Negative	ROS1	Negative	Positive	Polysomy 9	Polysomy 10	NA
2	SM	15y 4m	F	white	Y	N	2.1	T3	Y	4	5	non-brisk	arm	primary	surgery	34	NED	Negative	Negative	Not found	Negative	Negative	DEL (biallelic)	DEL (biallelic)	FISH positive
3	SM	3y 5m	F	white	Y	N	1.2	T2	N	2	5	absent	knee	primary	surgery; MEL6	28	NED	Negative	Negative	RET	Negative	Positive	No DEL	DEL (biallelic)	loss of whole 6; loss in 10q
4	SM	5y	F	white	Y	N	2	T2	N	3	8	non-brisk	knee	primary	surgery	17	NED	Negative	Negative	Not found	Negative	Negative	DEL (biallelic)	NA	loss of 6q, 9, and 10; FISH abnormal (CCND1 and RREB1)
5	AST	11y 2m	F	white	Not performed	N	2.9	T3	N	<1	8	brisk	forearm	primary	surgery	276	NED	Negative	Negative	Not found	Negative	Partial loss	DEL (monoallelic)	No DEL	NA
6	SM	6y 11m	F	white	N	N	2.8	T3	N	1	9	non-brisk	shoulder	primary	surgery	13	NED	Negative	Negative	ROS1	Negative	Negative	DEL (monoallelic)	No DEL	gain in 1p and 17q; loss in 9 and distal 17q
7	SM	5y 2m	M	white	Y (large deposits with extranodal met; multiple LN+)	N	1.2	T2	N	5	4	non-brisk	knee	primary/met (regional LN)	surgery; interferon	24	NED	Negative	Negative	Not found	Negative	Positive/Negative	No DEL/ DEL (biallelic)	No DEL	NA
8	SM	3y 2m	M	white	N	N	2.3	T3	N	1	6	non-brisk	cheek	primary	surgery	11	NED	Negative	Negative	Not found	Negative	Positive	Monosomy 9	No DEL	loss of 6p, 9, and 15q
9	SM	6y 9m	F	white	N	N	1.15	T2	N	2	5	non-brisk	back	primary	surgery	18	NED	Negative	Negative	Not found	Negative	Partial loss	Monosomy 9	NA	loss of proximal 1p; proximal 1q and loss of 9
10	SM	3y 5m	M	white	N	N	5	T4	N	2	10	absent	ankle	primary	surgery	62	NED	Negative	Negative	Not found	Negative	Partial loss	DEL (monoallelic)	Monosomy 10	FISH positive
11	SM	8y 11m	M	white	N	N	2.8	T3	N	3	5	non-brisk	forehead	primary	surgery	56	NED	Negative	Negative	Not found	Negative	Negative	DEL (biallelic)	No DEL	FISH positive (multiple probes abnormal)
12	SM	9y 1m	M	white	N	N	7.2	T4	N	3	9	brisk	helix	primary	surgery	11	NED	V600E	Negative	Not found	Negative	Negative	DEL (biallelic)	Polysomy 10	All six FISH probes abnormal
13	SM	4y 2m	F	black	Y (large deposits)	N	7.8	T4	N	5	10	non-brisk	leg	primary	surgery; MEL6	40	NED	Negative	Negative	BRAF	Negative	Positive	No DEL	No DEL	NA
14	SM	5y 7m	M	white	N	N	1.6	T2	N	1	4	absent	ear	primary	surgery	35	NED	Negative	Negative	NA	Negative	NA	NA	NA	FISH positive (RREB1; MYB: CEN6, and CCND1)
15	SM	14y 0m	M	white	Y	Y	1.3	T2	Y	5	11	non-brisk	back	primary/met (lung)	surgery; MEL06, Ipilumumab, Temozolomide	18	DOD (met to lung, brain, malignant ascites)	Negative	Negative	BRAF	SNV228	Partial loss/partial loss	DEL (monoallelic); DEL (monoallelic)	No DEL	FISH positive (only PREB1:CEN6)
16	SM	9y	F	white	N	N	2.2	T3	N	4	5	brisk	temple	primary	surgery	8	NED	Negative	Negative	NA	Negative	Positive	DEL in a subset 19% (monoallelic)	No DEL	loss in 1p, 4q, and 9
17	SM	9y	F	mixed	Y (large deposits)	N	4.2	T4	N	1	7	non-brisk	face	primary	surgery	7	NED	Negative	Negative	NA	Negative	Positive	No DEL	NA	loss of pter, loss and gain 8q, gain 11p, gain of pericentromeric 11q, loss of 11q, losss of 12p, loss of pericentromeric 12q, loss and gain of 14q
18	SM	2y	M	white	Y (large deposits)	N	8.2	T4	N	8	17	non-brisk	thigh	primary	surgery	8	NED	Negative	Negative	NTRK1	Negative	Positive	No DEL	Monosomy 10	Loss in 3q, 6q, 7q, 12q and 22q, and gains in 7q and 22q
19	SM	8y 2m	M	mixed	Y	N	4	T3	Y	12	9	non-brisk	leg	primary	surgery; MEL6	30	NED	Negative	Negative	NTRK1	Negative	Partial loss	Monosomy 9	No DEL	FISH positive
20	SM	11y 2m	F	white	Y (large deposits)	Y	7	T4	Y	7	12	non-brisk	thigh	met (LN)/met (lung)	MEL2; DTIC; tomoxifen; surgery; taxol	24	DOD (met to lung, brain)	Negative	Negative	Not found	SNV228	Variable/positive (diffuse)	DEL (biallelic) and monosomy9 [LN met]; No DEL in lung met	No DEL	multiple regions of gains and losses
21	SM	14y	M	white	Y	N	3.6	T3	Y	2	9	non-brisk	forearm	primary	MEL6	61	NED	Negative	Negative	NTRK1	Negative	Positive	No DEL	No DEL	multiple chromosomal gains and losses
22	SM	7y	F	white	Y	N	3.5	T3	N	1	8	brisk	parietal scalp	primary	MEL6	68	NED	Negative	Negative	BRAF	Negative	Positive	No DEL	No DEL	multiple copy number changes
23	SM	6y	M	hispanic	Y	N	4.1	T4	Y	2	4.1	non-brisk	abdominal wall	primary	MEL6	48	NED	Negative	Negative	Not found	Negative	Negative	DEL (biallelic)	No DEL	FISH positive (CCND1; RREB1; MYB:CEN6); CGH: loss of 3p, 9, and a loss involving chr1
24	SM	2y	M	hispanic	Not performed	N	13.3	T4	Y	1	15	brisk	knee	primary	surgery	72	NED	Negative	Negative	Not found	Negative	Negative	DEL (biallelic)	No DEL	multiple regions of gains and losses
25	SM	17y	F	NA	Y (large deposits)	N	2.8	T3	N	NA	NA	NA	lower back	primary	surgery	7	NED	Negative	Negative	Not found	Negative	Negative	Failed x2	Failed x2	NA
26	SM	3y	F	white	N	N	3.3	T3	N	3	5	non-brisk	arm	primary	surgery	64	NED	Negative	Negative	NA	Negative	slightly diminish	No DEL	No DEL	FISH positive (RREB1; MYB:CEP6; CCND1)
27	AST	6y	F	white	N	N	1.7	T2	N	3	5	non-brisk	leg	primary	surgery	14	NED	Negative	Negative	Not found	Negative	Negative	DEL (biallelic)	NA	loss in 9 only
28	AST	4y	F	NA	Not performed	N	2.8	T3	Y	3	8	brisk	forearm	primary	surgery	9	NED	Negative	Negative	ALK	Negative	Positive	Monosomy 9	NA	NA
29	AST	6y	M	NA	Not performed	N	2.5	T3	N	<1	5	non-brisk	knee	primary	surgery	10	NED	Negative	Negative	Not found	Negative	Positive	Small foci of monosomy	NA	NA
30	AST	16y	F	NA	Not performed	N	6.2	T4	N	<1	6	non-brisk	arm	primary	surgery	8	NED	Negative	Negative	Not found	Negative	Positive	No DEL	NA	NA
31	AST	30y	F	NA	Not performed	N	1.1	T2	N	<1	5	non-brisk	L arm	primary	surgery	7	NED	Negative	Negative	ROS1	Negative	Positive	Monosomy 9	No DEL	NA
32	AST	9y	F	NA	N	N	3.29	T3	Y	14	6.5	non-brisk	R leg	primary	surgery	7	NED	Negative	Negative	ALK	Negative	Positive	No DEL	Monosomy 10	NA
33	AST	8y	M	NA	N	N	4.3	T4	N	4	9	non-brisk	L leg	primary	surgery	10	NED	Negative	Negative	ALK (with amplification)	Negative	Positive	Monosomy 9	DEL (biallelic)	NA
34	AST	21y	F	NA	N	N	2.38	T3	N	<1	8	non-brisk	L leg	primary	surgery	10	NED	Negative	Negative	ROS1 (unbalanced)	Negative	Positive	No DEL	No DEL	NA
35	AST	29y	M	NA	N	N	0.6	T1	N	<1	5	non-brisk	L back	primary	surgery	5	NED	Negative	Negative	NA	Negative	Positive	NA	NA	NA
36	SM	6y	F	NA	Y (large deposits)	N	9.1	T4	N	7	11	non-brisk	Ear	primary	surgery	18	NED	Negative	Negative	NTRK1	Negative	Negative	DEL (biallelic)	Monosomy 10	NA
37	AST	6y	M	NA	N	N	6	T4	N	<1	8	non-brisk	L forearm	primary	surgery	15	NED	Negative	Negative	Not found	Negative	NA	No DEL	No DEL	NA
38	AST	13y	F	NA	N	N	4	T3	Y	3	9	non-brisk	L calf	primary	surgery	6	NED	Negative	Negative	ALK	Negative	Positive	No DEL	Monosomy	NA
39	AST	4y	F	NA	N	N	5.2	T4	N	<1	10	brisk	R buttock	primary	surgery	13	NED	Negative	Negative	ALK	Negative	Positive	No DEL	No DEL	NA
40	AST	6y	F	NA	Y	N	1.8	T2	N	<1	3	brisk	L knee	primary	surgery	20	NED	Negative	Negative	Not found	Negative	Positive	No DEL	No DEL	NA
41	SM	10y	M	white	Y	N	4.5	T4	N	3	7	absent	upper back	primary	surgery	4.5	NED	Negative	Negative	Not found	Negative	Negative	DEL (biallelic)	DEL (monoalelic)	NA
42	SM	18y	F	black	Y	N	10.46	T4	N	2	13	non-brisk	thigh	primary	surgery, interferon	6	NED	Negative	Negative	Not found	Negative	Negative	DEL (biallelic)	No DEL	NA
43	AST	5y	F	white	Not performed	N	0.7	T1	N	1	3	absent	face	primary	surgery	4	NED	Negative	Negative	ROS1	Negative	Positive	No DEL	NA	NA
44	SM	61y	F	white	Not performed	Y	3.5	T3	Y	11	4	non-brisk	nose	primary/met (subcutaneous abdominal wall)	surgery; Tomozolamid; brain radiation	122	DOD (cerebral, hepatic, pancreatic, rectosigmoid, subcutaenous metastatses)	Negative	Negative	Not found	SNV228	Partial loss/Negative	DEL (biallelic)/DEL (monoallelic)	No DEL	NA
45	SM	48y	F	white	N	Y	8	T4	N	13	NA	NA	occipital	met (in-transit)	vemurafenib, dacarbacine cisplatin/ vinblastin Nexava and Taxol	25	DOD (cervical and mediastinal LN met, pleura, pulmonary, bone, skin, brain met)	V600K	Negative	Not found	SNV 242/ 243	NA	Monosomy 9	NA	NA
46	AST	21y	F	NA	N	N	3.66	T3	N	<1	9	non-brisk	foot	primary	surgery	32	NED	Negative	Negative	Not found	Negative	Positive	No DEL	No DEL	NA
47	SM	26y	M	white	Y (large deposits)	N	5.2	T4	Y	7	8	non-brisk	superior medial thigh	primary/met (regional LN)	surgery	67	NED	Negative	Negative	RET	Negative	Negative	Monosomy 9	No DEL	NA
48	SM	9y	F	white	Not performed	N	0.85	T1	N	1	4	non-brisk	buttock	primary	surgery	4	NED	Negative	Negative	ALK	Negative	Slightly diminish	Monosomy 9	No DEL	gain in 1, loss in 9, segemental loss in 2p, 3p, 7p, 7q.
49	AST	17y	M	white	Not performed	N	0.8	T1	N	<1	3	non-brisk	helix	primary	surgery	2	NED	Negative	Negative	Not found	Negative	Positive	No DEL	DEL (biallelic)	NA
50	AST	4y	M	white	Not performed	N	0.9	T1	N	<1	3	absent	cheek	primary	surgery	4	NED	Negative	Negative	NTRK1	Negative	Negative	Monosomy 9	NA	NA
51	AST	32y	F	white	N	N	0.97	T2	N	<1	5	brisk	Lower leg	primary	surgery	67	NED	Negative	Negative	ROS1	Negative	Positive	No DEL	No DEL	NA
52	AST	39y	F	white	N	N	0.56	T1	N	<1	6	non-brisk	R gluteal region	primary	surgery	74	NED	Negative	Negative	Not found	Negative	Positive	No DEL	No DEL	NA
53	AST	30y	F	white	Not performed	N	3	T3	N	2	4.4	non-brisk	L retroauricular	primary	surgery	54	NED	V600E	Negative	Not found	Negative	Positive	No DEL	No DEL	NA
54	AST	48y	F	white	Not performed	N	0.6	T1	N	<1	1.6	non-brisk	L thigh	primary	surgery	58	NED	Negative	Negative	Not found	Negative	Positive	No DEL	No DEL	NA
55	AST	52y	M	white	Not performed	N	0.3	T1	N	<1	1.5	non-brisk	L proximal forearm	primary	surgery	65	NED	Negative	Negative	Not found	Negative	Positive	No DEL	No DEL	NA
56	SM	28y	M	black	Y (large deposits)	N	5.1	T4	N	2	11	non-brisk	Leg	primary/met (regional LN)	surgery	6	NED	Negative	Negative	BRAF	Negative	Positive/Negative	No DEL[primary]/ DEL (biallelic) [LN met]	DEL (monoalelic)	NA
																									*performed in a Clinical Laboratory Improvement Amendments–certified laboratory
												*TIL: tumor infiltrating lymphoctyes
